# Supplementary material for: Miniaturized IL-2/anti-IL-2 immunocytokines selectively activate and support the in vivo persistence of regulatory T cells
Source: Front Immunol. 2026 Mar 9;17:1755812. doi: 10.3389/fimmu.2026.1755812 (PMC13007364; doi:10.3389/fimmu.2026.1755812)
Supplement: Supplementary file 2 [file Table1.xlsx]

## Sheet: Sheet1
Supplementary Table S5. Statistical Analyses
Statistical test	Measurement	Comparison	Summary	Adjusted P Value	Figure
One-way ANOVA (Tukey post hoc test)	Treg Number	PBS vs. F5111 IC	****	<0.0001	4A
One-way ANOVA (Tukey post hoc test)	Treg Number	PBS vs. Control IC	***	0.0003	4A
One-way ANOVA (Tukey post hoc test)	Treg Number	PBS vs. miniF5111 IC (HIGH)	ns	0.1674	4A
One-way ANOVA (Tukey post hoc test)	Treg Number	PBS vs. miniControl IC (HIGH)	ns	0.8379	4A
One-way ANOVA (Tukey post hoc test)	Treg Number	F5111 IC vs. Control IC	***	0.0007	4A
One-way ANOVA (Tukey post hoc test)	Treg Number	F5111 IC vs. miniF5111 IC (HIGH)	****	<0.0001	4A
One-way ANOVA (Tukey post hoc test)	Treg Number	F5111 IC vs. miniControl IC (HIGH)	****	<0.0001	4A
One-way ANOVA (Tukey post hoc test)	Treg Number	Control IC vs. miniF5111 IC (HIGH)	*	0.036	4A
One-way ANOVA (Tukey post hoc test)	Treg Number	Control IC vs. miniControl IC (HIGH)	**	0.0029	4A
One-way ANOVA (Tukey post hoc test)	Treg Number	miniF5111 IC (HIGH) vs. miniControl IC (HIGH)	ns	0.7941	4A
One-way ANOVA (Tukey post hoc test)	CD8+ T Number	PBS vs. F5111 IC	ns	0.9911	4B
One-way ANOVA (Tukey post hoc test)	CD8+ T Number	PBS vs. Control IC	**	0.0012	4B
One-way ANOVA (Tukey post hoc test)	CD8+ T Number	PBS vs. miniF5111 IC (HIGH)	ns	0.9377	4B
One-way ANOVA (Tukey post hoc test)	CD8+ T Number	PBS vs. miniControl IC (HIGH)	ns	>0.9999	4B
One-way ANOVA (Tukey post hoc test)	CD8+ T Number	F5111 IC vs. Control IC	***	0.0004	4B
One-way ANOVA (Tukey post hoc test)	CD8+ T Number	F5111 IC vs. miniF5111 IC (HIGH)	ns	0.9998	4B
One-way ANOVA (Tukey post hoc test)	CD8+ T Number	F5111 IC vs. miniControl IC (HIGH)	ns	0.998	4B
One-way ANOVA (Tukey post hoc test)	CD8+ T Number	Control IC vs. miniF5111 IC (HIGH)	***	0.0002	4B
One-way ANOVA (Tukey post hoc test)	CD8+ T Number	Control IC vs. miniControl IC (HIGH)	***	0.0009	4B
One-way ANOVA (Tukey post hoc test)	CD8+ T Number	miniF5111 IC (HIGH) vs. miniControl IC (HIGH)	ns	0.9726	4B
One-way ANOVA (Tukey post hoc test)	Tconv Number	PBS vs. F5111 IC	ns	0.986	4C
One-way ANOVA (Tukey post hoc test)	Tconv Number	PBS vs. Control IC	ns	0.0615	4C
One-way ANOVA (Tukey post hoc test)	Tconv Number	PBS vs. miniF5111 IC (HIGH)	ns	0.9005	4C
One-way ANOVA (Tukey post hoc test)	Tconv Number	PBS vs. miniControl IC (HIGH)	ns	0.9934	4C
One-way ANOVA (Tukey post hoc test)	Tconv Number	F5111 IC vs. Control IC	*	0.0158	4C
One-way ANOVA (Tukey post hoc test)	Tconv Number	F5111 IC vs. miniF5111 IC (HIGH)	ns	0.9996	4C
One-way ANOVA (Tukey post hoc test)	Tconv Number	F5111 IC vs. miniControl IC (HIGH)	ns	0.7905	4C
One-way ANOVA (Tukey post hoc test)	Tconv Number	Control IC vs. miniF5111 IC (HIGH)	**	0.0076	4C
One-way ANOVA (Tukey post hoc test)	Tconv Number	Control IC vs. miniControl IC (HIGH)	ns	0.184	4C
One-way ANOVA (Tukey post hoc test)	Tconv Number	miniF5111 IC (HIGH) vs. miniControl IC (HIGH)	ns	0.5657	4C
One-way ANOVA (Tukey post hoc test)	NK Number	PBS vs. F5111 IC	ns	0.9724	4D
One-way ANOVA (Tukey post hoc test)	NK Number	PBS vs. Control IC	****	<0.0001	4D
One-way ANOVA (Tukey post hoc test)	NK Number	PBS vs. miniF5111 IC (HIGH)	ns	>0.9999	4D
One-way ANOVA (Tukey post hoc test)	NK Number	PBS vs. miniControl IC (HIGH)	ns	0.5481	4D
One-way ANOVA (Tukey post hoc test)	NK Number	F5111 IC vs. Control IC	****	<0.0001	4D
One-way ANOVA (Tukey post hoc test)	NK Number	F5111 IC vs. miniF5111 IC (HIGH)	ns	0.9517	4D
One-way ANOVA (Tukey post hoc test)	NK Number	F5111 IC vs. miniControl IC (HIGH)	ns	0.9526	4D
One-way ANOVA (Tukey post hoc test)	NK Number	Control IC vs. miniF5111 IC (HIGH)	****	<0.0001	4D
One-way ANOVA (Tukey post hoc test)	NK Number	Control IC vs. miniControl IC (HIGH)	****	<0.0001	4D
One-way ANOVA (Tukey post hoc test)	NK Number	miniF5111 IC (HIGH) vs. miniControl IC (HIGH)	ns	0.4854	4D
One-way ANOVA (Tukey post hoc test)	Treg:CD8+ T	PBS vs. F5111 IC	****	<0.0001	4E
One-way ANOVA (Tukey post hoc test)	Treg:CD8+ T	PBS vs. Control IC	**	0.0062	4E
One-way ANOVA (Tukey post hoc test)	Treg:CD8+ T	PBS vs. miniF5111 IC (HIGH)	****	<0.0001	4E
One-way ANOVA (Tukey post hoc test)	Treg:CD8+ T	PBS vs. miniControl IC (HIGH)	ns	0.1753	4E
One-way ANOVA (Tukey post hoc test)	Treg:CD8+ T	F5111 IC vs. Control IC	****	<0.0001	4E
One-way ANOVA (Tukey post hoc test)	Treg:CD8+ T	F5111 IC vs. miniF5111 IC (HIGH)	****	<0.0001	4E
One-way ANOVA (Tukey post hoc test)	Treg:CD8+ T	F5111 IC vs. miniControl IC (HIGH)	****	<0.0001	4E
One-way ANOVA (Tukey post hoc test)	Treg:CD8+ T	Control IC vs. miniF5111 IC (HIGH)	ns	0.0629	4E
One-way ANOVA (Tukey post hoc test)	Treg:CD8+ T	Control IC vs. miniControl IC (HIGH)	ns	0.5188	4E
One-way ANOVA (Tukey post hoc test)	Treg:CD8+ T	miniF5111 IC (HIGH) vs. miniControl IC (HIGH)	**	0.0021	4E
One-way ANOVA (Tukey post hoc test)	Treg:Tconv	PBS vs. F5111 IC	****	<0.0001	4F
One-way ANOVA (Tukey post hoc test)	Treg:Tconv	PBS vs. Control IC	****	<0.0001	4F
One-way ANOVA (Tukey post hoc test)	Treg:Tconv	PBS vs. miniF5111 IC (HIGH)	****	<0.0001	4F
One-way ANOVA (Tukey post hoc test)	Treg:Tconv	PBS vs. miniControl IC (HIGH)	**	0.006	4F
One-way ANOVA (Tukey post hoc test)	Treg:Tconv	F5111 IC vs. Control IC	****	<0.0001	4F
One-way ANOVA (Tukey post hoc test)	Treg:Tconv	F5111 IC vs. miniF5111 IC (HIGH)	****	<0.0001	4F
One-way ANOVA (Tukey post hoc test)	Treg:Tconv	F5111 IC vs. miniControl IC (HIGH)	****	<0.0001	4F
One-way ANOVA (Tukey post hoc test)	Treg:Tconv	Control IC vs. miniF5111 IC (HIGH)	*	0.0463	4F
One-way ANOVA (Tukey post hoc test)	Treg:Tconv	Control IC vs. miniControl IC (HIGH)	****	<0.0001	4F
One-way ANOVA (Tukey post hoc test)	Treg:Tconv	miniF5111 IC (HIGH) vs. miniControl IC (HIGH)	****	<0.0001	4F
One-way ANOVA (Tukey post hoc test)	Treg:NK	PBS vs. F5111 IC	****	<0.0001	4G
One-way ANOVA (Tukey post hoc test)	Treg:NK	PBS vs. Control IC	ns	0.8836	4G
One-way ANOVA (Tukey post hoc test)	Treg:NK	PBS vs. miniF5111 IC (HIGH)	**	0.0024	4G
One-way ANOVA (Tukey post hoc test)	Treg:NK	PBS vs. miniControl IC (HIGH)	ns	0.9871	4G
One-way ANOVA (Tukey post hoc test)	Treg:NK	F5111 IC vs. Control IC	****	<0.0001	4G
One-way ANOVA (Tukey post hoc test)	Treg:NK	F5111 IC vs. miniF5111 IC (HIGH)	****	<0.0001	4G
One-way ANOVA (Tukey post hoc test)	Treg:NK	F5111 IC vs. miniControl IC (HIGH)	****	<0.0001	4G
One-way ANOVA (Tukey post hoc test)	Treg:NK	Control IC vs. miniF5111 IC (HIGH)	*	0.0211	4G
One-way ANOVA (Tukey post hoc test)	Treg:NK	Control IC vs. miniControl IC (HIGH)	ns	0.9991	4G
One-way ANOVA (Tukey post hoc test)	Treg:NK	miniF5111 IC (HIGH) vs. miniControl IC (HIGH)	**	0.0092	4G
Welch's t-test	CD4+ T Cell Frequency	Day 7: miniF5111 IC Treg vs. Mock Treg	**	0.0023	6G
Mann Whitney	CD4+ T Cell Frequency	Day 14: miniF5111 IC Treg vs. Mock Treg	**	0.0079	6G
Mann Whitney	CD4+ T Cell Frequency	Day 23: miniF5111 IC Treg vs. Mock Treg	*	0.0317	6G
Welch's t-test	CD4+ T Cell Frequency	Day 30: miniF5111 IC Treg vs. Mock Treg	*	0.0484	6G
Welch's t-test	CD4+ T Cell Frequency	Day 35: miniF5111 IC Treg vs. Mock Treg	ns	0.0807	6G
Welch's t-test	CD4+CD25+ T cell Frequency	Day 7: miniF5111 IC Treg vs. Mock Treg	****	<0.0001	6H
Welch's t-test	CD4+CD25+ T cell Frequency	Day 14: miniF5111 IC Treg vs. Mock Treg	****	<0.0001	6H
Welch's t-test	CD4+CD25+ T cell Frequency	Day 23: miniF5111 IC Treg vs. Mock Treg	***	0.0006	6H
Welch's t-test	CD4+CD25+ T cell Frequency	Day 30: miniF5111 IC Treg vs. Mock Treg	***	0.0004	6H
Welch's t-test	CD4+CD25+ T cell Frequency	Day 35: miniF5111 IC Treg vs. Mock Treg	ns	0.0686	6H
Mann Whitney	CD4+Zsgreen+ T cell Frequency	Day 7: miniF5111 IC Treg vs. Mock Treg	**	0.0079	6I
Mann Whitney	CD4+Zsgreen+ T cell Frequency	Day 14: miniF5111 IC Treg vs. Mock Treg	**	0.0079	6I
Mann Whitney	CD4+Zsgreen+ T cell Frequency	Day 23: miniF5111 IC Treg vs. Mock Treg	**	0.0079	6I
Mann Whitney	CD4+Zsgreen+ T cell Frequency	Day 30: miniF5111 IC Treg vs. Mock Treg	**	0.0079	6I
Welch's t-test	CD4+Zsgreen+ T cell Frequency	Day 35: miniF5111 IC Treg vs. Mock Treg	****	<0.0001	6I
Welch's t-test	CD3+CD4+ T cell Number	Day 23: miniF5111 IC Treg vs. Mock Treg	**	0.0019	6J
Mann Whitney	CD3+CD4+ T cell Number	Day 30: miniF5111 IC Treg vs. Mock Treg	*	0.0317	6J
Welch's t-test	CD3+CD4+ T cell Number	Day 35: miniF5111 IC Treg vs. Mock Treg	ns	0.0707	6J
Mann Whitney	CD3+CD4+CD25+ T cell Number	Day 23: miniF5111 IC Treg vs. Mock Treg	**	0.0079	6K
Mann Whitney	CD3+CD4+CD25+ T cell Number	Day 30: miniF5111 IC Treg vs. Mock Treg	**	0.0079	6K
Welch's t-test	CD3+CD4+CD25+ T cell Number	Day 35: miniF5111 IC Treg vs. Mock Treg	*	0.0458	6K
Welch's t-test	CD3+CD4+Zsgreen+ T cell Number	Day 23: miniF5111 IC Treg vs. Mock Treg	***	0.0008	6L
Mann Whitney	CD3+CD4+Zsgreen+ T cell Number	Day 30: miniF5111 IC Treg vs. Mock Treg	**	0.0079	6L
Welch's t-test	CD3+CD4+Zsgreen+ T cell Number	Day 35: miniF5111 IC Treg vs. Mock Treg	**	0.0051	6L
Welch's t-test	IL-2Ra MFI of CD3+CD4+ T cells	Day 7: miniF5111 IC Treg vs. Mock Treg	****	<0.0001	6M
Welch's t-test	IL-2Ra MFI of CD3+CD4+ T cells	Day 35: miniF5111 IC Treg vs. Mock Treg	****	<0.0001	6M
Welch's t-test	IL-2Ra MFI of CD3+CD4+ T cells	miniF5111 IC Treg: Day 7 vs Day 35	****	<0.0001	6M
Welch's t-test	IL-2Ra MFI of CD3+CD4+ T cells	Mock Treg: Day 7 vs Day 35	ns	0.6141	6M
Welch's t-test	%FOXP3+ of CD3+CD4+ T cells	Day 35: miniF5111 IC Treg vs. Mock Treg	ns	0.125	6N
Welch's t-test	FOXP3 MFI of CD3+CD4+ T cells	Day 35: miniF5111 IC Treg vs. Mock Treg	ns	0.1134	6O
One-way ANOVA (Tukey post hoc test)	Treg Number	PBS vs. F5111 IC	****	<0.0001	S5A
One-way ANOVA (Tukey post hoc test)	Treg Number	PBS vs. Control IC	***	0.0003	S5A
One-way ANOVA (Tukey post hoc test)	Treg Number	PBS vs. miniF5111 IC (LOW)	ns	0.9613	S5A
One-way ANOVA (Tukey post hoc test)	Treg Number	PBS vs. miniControl IC (LOW)	ns	0.991	S5A
One-way ANOVA (Tukey post hoc test)	Treg Number	PBS vs. miniF5111 IC (HIGH)	ns	0.1674	S5A
One-way ANOVA (Tukey post hoc test)	Treg Number	PBS vs. miniControl IC (HIGH)	ns	0.8379	S5A
One-way ANOVA (Tukey post hoc test)	Treg Number	F5111 IC vs. Control IC	***	0.0007	S5A
One-way ANOVA (Tukey post hoc test)	Treg Number	F5111 IC vs. miniF5111 IC (LOW)	****	<0.0001	S5A
One-way ANOVA (Tukey post hoc test)	Treg Number	F5111 IC vs. miniControl IC (LOW)	****	<0.0001	S5A
One-way ANOVA (Tukey post hoc test)	Treg Number	F5111 IC vs. miniF5111 IC (HIGH)	****	<0.0001	S5A
One-way ANOVA (Tukey post hoc test)	Treg Number	F5111 IC vs. miniControl IC (HIGH)	****	<0.0001	S5A
One-way ANOVA (Tukey post hoc test)	Treg Number	Control IC vs. miniF5111 IC (LOW)	**	0.0015	S5A
One-way ANOVA (Tukey post hoc test)	Treg Number	Control IC vs. miniControl IC (LOW)	***	0.001	S5A
One-way ANOVA (Tukey post hoc test)	Treg Number	Control IC vs. miniF5111 IC (HIGH)	*	0.036	S5A
One-way ANOVA (Tukey post hoc test)	Treg Number	Control IC vs. miniControl IC (HIGH)	**	0.0029	S5A
One-way ANOVA (Tukey post hoc test)	Treg Number	miniF5111 IC (LOW) vs. miniControl IC (LOW)	ns	>0.9999	S5A
One-way ANOVA (Tukey post hoc test)	Treg Number	miniF5111 IC (LOW) vs. miniF5111 IC (HIGH)	ns	0.5816	S5A
One-way ANOVA (Tukey post hoc test)	Treg Number	miniF5111 IC (LOW) vs. miniControl IC (HIGH)	ns	0.9997	S5A
One-way ANOVA (Tukey post hoc test)	Treg Number	miniControl IC (LOW) vs. miniF5111 IC (HIGH)	ns	0.4476	S5A
One-way ANOVA (Tukey post hoc test)	Treg Number	miniControl IC (LOW) vs. miniControl IC (HIGH)	ns	0.9951	S5A
One-way ANOVA (Tukey post hoc test)	Treg Number	miniF5111 IC (HIGH) vs. miniControl IC (HIGH)	ns	0.7941	S5A
One-way ANOVA (Tukey post hoc test)	CD8+ T Number	PBS vs. F5111 IC	ns	0.9911	S5B
One-way ANOVA (Tukey post hoc test)	CD8+ T Number	PBS vs. Control IC	**	0.0012	S5B
One-way ANOVA (Tukey post hoc test)	CD8+ T Number	PBS vs. miniF5111 IC (LOW)	ns	>0.9999	S5B
One-way ANOVA (Tukey post hoc test)	CD8+ T Number	PBS vs. miniControl IC (LOW)	ns	>0.9999	S5B
One-way ANOVA (Tukey post hoc test)	CD8+ T Number	PBS vs. miniF5111 IC (HIGH)	ns	0.9377	S5B
One-way ANOVA (Tukey post hoc test)	CD8+ T Number	PBS vs. miniControl IC (HIGH)	ns	>0.9999	S5B
One-way ANOVA (Tukey post hoc test)	CD8+ T Number	F5111 IC vs. Control IC	***	0.0004	S5B
One-way ANOVA (Tukey post hoc test)	CD8+ T Number	F5111 IC vs. miniF5111 IC (LOW)	ns	0.9873	S5B
One-way ANOVA (Tukey post hoc test)	CD8+ T Number	F5111 IC vs. miniControl IC (LOW)	ns	0.9825	S5B
One-way ANOVA (Tukey post hoc test)	CD8+ T Number	F5111 IC vs. miniF5111 IC (HIGH)	ns	0.9998	S5B
One-way ANOVA (Tukey post hoc test)	CD8+ T Number	F5111 IC vs. miniControl IC (HIGH)	ns	0.998	S5B
One-way ANOVA (Tukey post hoc test)	CD8+ T Number	Control IC vs. miniF5111 IC (LOW)	**	0.0013	S5B
One-way ANOVA (Tukey post hoc test)	CD8+ T Number	Control IC vs. miniControl IC (LOW)	**	0.0014	S5B
One-way ANOVA (Tukey post hoc test)	CD8+ T Number	Control IC vs. miniF5111 IC (HIGH)	***	0.0002	S5B
One-way ANOVA (Tukey post hoc test)	CD8+ T Number	Control IC vs. miniControl IC (HIGH)	***	0.0009	S5B
One-way ANOVA (Tukey post hoc test)	CD8+ T Number	miniF5111 IC (LOW) vs. miniControl IC (LOW)	ns	>0.9999	S5B
One-way ANOVA (Tukey post hoc test)	CD8+ T Number	miniF5111 IC (LOW) vs. miniF5111 IC (HIGH)	ns	0.9235	S5B
One-way ANOVA (Tukey post hoc test)	CD8+ T Number	miniF5111 IC (LOW) vs. miniControl IC (HIGH)	ns	>0.9999	S5B
One-way ANOVA (Tukey post hoc test)	CD8+ T Number	miniControl IC (LOW) vs. miniF5111 IC (HIGH)	ns	0.9082	S5B
One-way ANOVA (Tukey post hoc test)	CD8+ T Number	miniControl IC (LOW) vs. miniControl IC (HIGH)	ns	>0.9999	S5B
One-way ANOVA (Tukey post hoc test)	CD8+ T Number	miniF5111 IC (HIGH) vs. miniControl IC (HIGH)	ns	0.9726	S5B
One-way ANOVA (Tukey post hoc test)	Tconv Number	PBS vs. F5111 IC	ns	0.986	S5C
One-way ANOVA (Tukey post hoc test)	Tconv Number	PBS vs. Control IC	ns	0.0615	S5C
One-way ANOVA (Tukey post hoc test)	Tconv Number	PBS vs. miniF5111 IC (LOW)	ns	0.986	S5C
One-way ANOVA (Tukey post hoc test)	Tconv Number	PBS vs. miniControl IC (LOW)	ns	0.9941	S5C
One-way ANOVA (Tukey post hoc test)	Tconv Number	PBS vs. miniF5111 IC (HIGH)	ns	0.9005	S5C
One-way ANOVA (Tukey post hoc test)	Tconv Number	PBS vs. miniControl IC (HIGH)	ns	0.9934	S5C
One-way ANOVA (Tukey post hoc test)	Tconv Number	F5111 IC vs. Control IC	*	0.0158	S5C
One-way ANOVA (Tukey post hoc test)	Tconv Number	F5111 IC vs. miniF5111 IC (LOW)	ns	0.7367	S5C
One-way ANOVA (Tukey post hoc test)	Tconv Number	F5111 IC vs. miniControl IC (LOW)	ns	0.7975	S5C
One-way ANOVA (Tukey post hoc test)	Tconv Number	F5111 IC vs. miniF5111 IC (HIGH)	ns	0.9996	S5C
One-way ANOVA (Tukey post hoc test)	Tconv Number	F5111 IC vs. miniControl IC (HIGH)	ns	0.7905	S5C
One-way ANOVA (Tukey post hoc test)	Tconv Number	Control IC vs. miniF5111 IC (LOW)	ns	0.2155	S5C
One-way ANOVA (Tukey post hoc test)	Tconv Number	Control IC vs. miniControl IC (LOW)	ns	0.18	S5C
One-way ANOVA (Tukey post hoc test)	Tconv Number	Control IC vs. miniF5111 IC (HIGH)	**	0.0076	S5C
One-way ANOVA (Tukey post hoc test)	Tconv Number	Control IC vs. miniControl IC (HIGH)	ns	0.184	S5C
One-way ANOVA (Tukey post hoc test)	Tconv Number	miniF5111 IC (LOW) vs. miniControl IC (LOW)	ns	>0.9999	S5C
One-way ANOVA (Tukey post hoc test)	Tconv Number	miniF5111 IC (LOW) vs. miniF5111 IC (HIGH)	ns	0.5073	S5C
One-way ANOVA (Tukey post hoc test)	Tconv Number	miniF5111 IC (LOW) vs. miniControl IC (HIGH)	ns	>0.9999	S5C
One-way ANOVA (Tukey post hoc test)	Tconv Number	miniControl IC (LOW) vs. miniF5111 IC (HIGH)	ns	0.5738	S5C
One-way ANOVA (Tukey post hoc test)	Tconv Number	miniControl IC (LOW) vs. miniControl IC (HIGH)	ns	>0.9999	S5C
One-way ANOVA (Tukey post hoc test)	Tconv Number	miniF5111 IC (HIGH) vs. miniControl IC (HIGH)	ns	0.5657	S5C
One-way ANOVA (Tukey post hoc test)	NK Number	PBS vs. F5111 IC	ns	0.9724	S5D
One-way ANOVA (Tukey post hoc test)	NK Number	PBS vs. Control IC	****	<0.0001	S5D
One-way ANOVA (Tukey post hoc test)	NK Number	PBS vs. miniF5111 IC (LOW)	ns	>0.9999	S5D
One-way ANOVA (Tukey post hoc test)	NK Number	PBS vs. miniControl IC (LOW)	ns	0.9852	S5D
One-way ANOVA (Tukey post hoc test)	NK Number	PBS vs. miniF5111 IC (HIGH)	ns	>0.9999	S5D
One-way ANOVA (Tukey post hoc test)	NK Number	PBS vs. miniControl IC (HIGH)	ns	0.5481	S5D
One-way ANOVA (Tukey post hoc test)	NK Number	F5111 IC vs. Control IC	****	<0.0001	S5D
One-way ANOVA (Tukey post hoc test)	NK Number	F5111 IC vs. miniF5111 IC (LOW)	ns	0.996	S5D
One-way ANOVA (Tukey post hoc test)	NK Number	F5111 IC vs. miniControl IC (LOW)	ns	0.6697	S5D
One-way ANOVA (Tukey post hoc test)	NK Number	F5111 IC vs. miniF5111 IC (HIGH)	ns	0.9517	S5D
One-way ANOVA (Tukey post hoc test)	NK Number	F5111 IC vs. miniControl IC (HIGH)	ns	0.9526	S5D
One-way ANOVA (Tukey post hoc test)	NK Number	Control IC vs. miniF5111 IC (LOW)	****	<0.0001	S5D
One-way ANOVA (Tukey post hoc test)	NK Number	Control IC vs. miniControl IC (LOW)	****	<0.0001	S5D
One-way ANOVA (Tukey post hoc test)	NK Number	Control IC vs. miniF5111 IC (HIGH)	****	<0.0001	S5D
One-way ANOVA (Tukey post hoc test)	NK Number	Control IC vs. miniControl IC (HIGH)	****	<0.0001	S5D
One-way ANOVA (Tukey post hoc test)	NK Number	miniF5111 IC (LOW) vs. miniControl IC (LOW)	ns	0.9374	S5D
One-way ANOVA (Tukey post hoc test)	NK Number	miniF5111 IC (LOW) vs. miniF5111 IC (HIGH)	ns	0.9997	S5D
One-way ANOVA (Tukey post hoc test)	NK Number	miniF5111 IC (LOW) vs. miniControl IC (HIGH)	ns	0.7053	S5D
One-way ANOVA (Tukey post hoc test)	NK Number	miniControl IC (LOW) vs. miniF5111 IC (HIGH)	ns	0.9934	S5D
One-way ANOVA (Tukey post hoc test)	NK Number	miniControl IC (LOW) vs. miniControl IC (HIGH)	ns	0.1988	S5D
One-way ANOVA (Tukey post hoc test)	NK Number	miniF5111 IC (HIGH) vs. miniControl IC (HIGH)	ns	0.4854	S5D
One-way ANOVA (Tukey post hoc test)	Treg:CD8+ T	PBS vs. F5111 IC	****	<0.0001	S5E
One-way ANOVA (Tukey post hoc test)	Treg:CD8+ T	PBS vs. Control IC	**	0.0062	S5E
One-way ANOVA (Tukey post hoc test)	Treg:CD8+ T	PBS vs. miniF5111 IC (LOW)	ns	0.5892	S5E
One-way ANOVA (Tukey post hoc test)	Treg:CD8+ T	PBS vs. miniControl IC (LOW)	ns	0.8765	S5E
One-way ANOVA (Tukey post hoc test)	Treg:CD8+ T	PBS vs. miniF5111 IC (HIGH)	****	<0.0001	S5E
One-way ANOVA (Tukey post hoc test)	Treg:CD8+ T	PBS vs. miniControl IC (HIGH)	ns	0.1753	S5E
One-way ANOVA (Tukey post hoc test)	Treg:CD8+ T	F5111 IC vs. Control IC	****	<0.0001	S5E
One-way ANOVA (Tukey post hoc test)	Treg:CD8+ T	F5111 IC vs. miniF5111 IC (LOW)	****	<0.0001	S5E
One-way ANOVA (Tukey post hoc test)	Treg:CD8+ T	F5111 IC vs. miniControl IC (LOW)	****	<0.0001	S5E
One-way ANOVA (Tukey post hoc test)	Treg:CD8+ T	F5111 IC vs. miniF5111 IC (HIGH)	****	<0.0001	S5E
One-way ANOVA (Tukey post hoc test)	Treg:CD8+ T	F5111 IC vs. miniControl IC (HIGH)	****	<0.0001	S5E
One-way ANOVA (Tukey post hoc test)	Treg:CD8+ T	Control IC vs. miniF5111 IC (LOW)	ns	0.1441	S5E
One-way ANOVA (Tukey post hoc test)	Treg:CD8+ T	Control IC vs. miniControl IC (LOW)	ns	0.0565	S5E
One-way ANOVA (Tukey post hoc test)	Treg:CD8+ T	Control IC vs. miniF5111 IC (HIGH)	ns	0.0629	S5E
One-way ANOVA (Tukey post hoc test)	Treg:CD8+ T	Control IC vs. miniControl IC (HIGH)	ns	0.5188	S5E
One-way ANOVA (Tukey post hoc test)	Treg:CD8+ T	miniF5111 IC (LOW) vs. miniControl IC (LOW)	ns	0.9974	S5E
One-way ANOVA (Tukey post hoc test)	Treg:CD8+ T	miniF5111 IC (LOW) vs. miniF5111 IC (HIGH)	***	0.0004	S5E
One-way ANOVA (Tukey post hoc test)	Treg:CD8+ T	miniF5111 IC (LOW) vs. miniControl IC (HIGH)	ns	0.9643	S5E
One-way ANOVA (Tukey post hoc test)	Treg:CD8+ T	miniControl IC (LOW) vs. miniF5111 IC (HIGH)	***	0.0002	S5E
One-way ANOVA (Tukey post hoc test)	Treg:CD8+ T	miniControl IC (LOW) vs. miniControl IC (HIGH)	ns	0.7623	S5E
One-way ANOVA (Tukey post hoc test)	Treg:CD8+ T	miniF5111 IC (HIGH) vs. miniControl IC (HIGH)	**	0.0021	S5E
One-way ANOVA (Tukey post hoc test)	Treg:Tconv	PBS vs. F5111 IC	****	<0.0001	S5D
One-way ANOVA (Tukey post hoc test)	Treg:Tconv	PBS vs. Control IC	****	<0.0001	S5D
One-way ANOVA (Tukey post hoc test)	Treg:Tconv	PBS vs. miniF5111 IC (LOW)	ns	0.1095	S5D
One-way ANOVA (Tukey post hoc test)	Treg:Tconv	PBS vs. miniControl IC (LOW)	ns	0.3269	S5D
One-way ANOVA (Tukey post hoc test)	Treg:Tconv	PBS vs. miniF5111 IC (HIGH)	****	<0.0001	S5D
One-way ANOVA (Tukey post hoc test)	Treg:Tconv	PBS vs. miniControl IC (HIGH)	**	0.006	S5D
One-way ANOVA (Tukey post hoc test)	Treg:Tconv	F5111 IC vs. Control IC	****	<0.0001	S5D
One-way ANOVA (Tukey post hoc test)	Treg:Tconv	F5111 IC vs. miniF5111 IC (LOW)	****	<0.0001	S5D
One-way ANOVA (Tukey post hoc test)	Treg:Tconv	F5111 IC vs. miniControl IC (LOW)	****	<0.0001	S5D
One-way ANOVA (Tukey post hoc test)	Treg:Tconv	F5111 IC vs. miniF5111 IC (HIGH)	****	<0.0001	S5D
One-way ANOVA (Tukey post hoc test)	Treg:Tconv	F5111 IC vs. miniControl IC (HIGH)	****	<0.0001	S5D
One-way ANOVA (Tukey post hoc test)	Treg:Tconv	Control IC vs. miniF5111 IC (LOW)	****	<0.0001	S5D
One-way ANOVA (Tukey post hoc test)	Treg:Tconv	Control IC vs. miniControl IC (LOW)	****	<0.0001	S5D
One-way ANOVA (Tukey post hoc test)	Treg:Tconv	Control IC vs. miniF5111 IC (HIGH)	*	0.0463	S5D
One-way ANOVA (Tukey post hoc test)	Treg:Tconv	Control IC vs. miniControl IC (HIGH)	****	<0.0001	S5D
One-way ANOVA (Tukey post hoc test)	Treg:Tconv	miniF5111 IC (LOW) vs. miniControl IC (LOW)	ns	0.99	S5D
One-way ANOVA (Tukey post hoc test)	Treg:Tconv	miniF5111 IC (LOW) vs. miniF5111 IC (HIGH)	****	<0.0001	S5D
One-way ANOVA (Tukey post hoc test)	Treg:Tconv	miniF5111 IC (LOW) vs. miniControl IC (HIGH)	ns	0.6716	S5D
One-way ANOVA (Tukey post hoc test)	Treg:Tconv	miniControl IC (LOW) vs. miniF5111 IC (HIGH)	****	<0.0001	S5D
One-way ANOVA (Tukey post hoc test)	Treg:Tconv	miniControl IC (LOW) vs. miniControl IC (HIGH)	ns	0.2962	S5D
One-way ANOVA (Tukey post hoc test)	Treg:Tconv	miniF5111 IC (HIGH) vs. miniControl IC (HIGH)	****	<0.0001	S5D
One-way ANOVA (Tukey post hoc test)	Treg:NK	PBS vs. F5111 IC	****	<0.0001	S5E
One-way ANOVA (Tukey post hoc test)	Treg:NK	PBS vs. Control IC	ns	0.8836	S5E
One-way ANOVA (Tukey post hoc test)	Treg:NK	PBS vs. miniF5111 IC (LOW)	ns	0.8412	S5E
One-way ANOVA (Tukey post hoc test)	Treg:NK	PBS vs. miniControl IC (LOW)	ns	0.0665	S5E
One-way ANOVA (Tukey post hoc test)	Treg:NK	PBS vs. miniF5111 IC (HIGH)	**	0.0024	S5E
One-way ANOVA (Tukey post hoc test)	Treg:NK	PBS vs. miniControl IC (HIGH)	ns	0.9871	S5E
One-way ANOVA (Tukey post hoc test)	Treg:NK	F5111 IC vs. Control IC	****	<0.0001	S5E
One-way ANOVA (Tukey post hoc test)	Treg:NK	F5111 IC vs. miniF5111 IC (LOW)	****	<0.0001	S5E
One-way ANOVA (Tukey post hoc test)	Treg:NK	F5111 IC vs. miniControl IC (LOW)	****	<0.0001	S5E
One-way ANOVA (Tukey post hoc test)	Treg:NK	F5111 IC vs. miniF5111 IC (HIGH)	****	<0.0001	S5E
One-way ANOVA (Tukey post hoc test)	Treg:NK	F5111 IC vs. miniControl IC (HIGH)	****	<0.0001	S5E
One-way ANOVA (Tukey post hoc test)	Treg:NK	Control IC vs. miniF5111 IC (LOW)	ns	>0.9999	S5E
One-way ANOVA (Tukey post hoc test)	Treg:NK	Control IC vs. miniControl IC (LOW)	ns	0.4261	S5E
One-way ANOVA (Tukey post hoc test)	Treg:NK	Control IC vs. miniF5111 IC (HIGH)	*	0.0211	S5E
One-way ANOVA (Tukey post hoc test)	Treg:NK	Control IC vs. miniControl IC (HIGH)	ns	0.9991	S5E
One-way ANOVA (Tukey post hoc test)	Treg:NK	miniF5111 IC (LOW) vs. miniControl IC (LOW)	ns	0.481	S5E
One-way ANOVA (Tukey post hoc test)	Treg:NK	miniF5111 IC (LOW) vs. miniF5111 IC (HIGH)	*	0.0253	S5E
One-way ANOVA (Tukey post hoc test)	Treg:NK	miniF5111 IC (LOW) vs. miniControl IC (HIGH)	ns	0.9971	S5E
One-way ANOVA (Tukey post hoc test)	Treg:NK	miniControl IC (LOW) vs. miniF5111 IC (HIGH)	ns	0.5457	S5E
One-way ANOVA (Tukey post hoc test)	Treg:NK	miniControl IC (LOW) vs. miniControl IC (HIGH)	ns	0.2267	S5E
One-way ANOVA (Tukey post hoc test)	Treg:NK	miniF5111 IC (HIGH) vs. miniControl IC (HIGH)	**	0.0092	S5E
